# Supplementary material for: Establishment of Epidemiological Cut-Off Values and the Distribution of Resistance Genes in Aeromonas hydrophila and Aeromonas veronii Isolated from Aquatic Animals
Source: Antibiotics (Basel). 2022 Mar 5;11(3):343. doi: 10.3390/antibiotics11030343 (PMC8944483; doi:10.3390/antibiotics11030343)
Supplement: Supplementary file 1 [file antibiotics-11-00343-s001.zip]

Archive with 1 entries (1 files):
- antibiotics-1575797-supplementary.pdf
